# Supplementary material for: Neighborhood Physical and Social Environments and Social Inequalities in Health in Older Adolescents and Young Adults: A Scoping Review
Source: Int J Environ Res Public Health. 2023 Apr 11;20(8):5474. doi: 10.3390/ijerph20085474 (PMC10139110; doi:10.3390/ijerph20085474)
Supplement: Supplementary file 1 [file ijerph-20-05474-s001.zip]

Archive with 3 entries (2 files):
- ijerph-2272621-supplementary/
- ijerph-2272621-supplementary/Suppl4_PRISMA-ScR-Fillable-Checklist_IJERPH.pdf
- ijerph-2272621-supplementary/SupplTables_1-3_vf.pdf
